# Supplementary material for: Bilateral Vestibulopathy: What Can the Video Head Impulse Test Tell Us?
Source: Audiol Res. 2025 Feb 25;15(2):20. doi: 10.3390/audiolres15020020 (PMC11932195; doi:10.3390/audiolres15020020)
Supplement: Supplementary file 1 [file audiolres-15-00020-s001.zip]

Archive with 1 entries (1 files):
- audiolres-3475885-supplementary.pdf
